# Supplementary material for: The Effectiveness of Virtual Reality in Improving Balance and Gait in People with Parkinson’s Disease: A Systematic Review
Source: Sensors (Basel). 2025 Aug 4;25(15):4795. doi: 10.3390/s25154795 (PMC12349033; doi:10.3390/s25154795)
Supplement: Supplementary file 1 [file sensors-25-04795-s001.zip]

Archive with 1 entries (1 files):
- sensors-3760542-supplementary.pdf
